# Supplementary material for: Is the increase in oil pollution a possibility of the presence of diverse microorganisms? An experimental dataset on oil prevalent areas of Goa, India
Source: Data Brief. 2016 Aug 17;9:8–12. doi: 10.1016/j.dib.2016.07.048 (PMC5008056; doi:10.1016/j.dib.2016.07.048)
Supplement: Supplementary file 3 — Supplementary material [file mmc1.zip]

Archive with 2 entries (2 files):
- coi_disclosure CNK July 16.pdf
- coi_disclosure BNR July 16.pdf
